# Supplementary material for: No evidence of multidrug-resistant Enterobacterales transmission between healthy companion animals and pet owners in the greater Atlanta area: a pilot study
Source: Microbiol Spectr. 2025 Oct 8;13(11):e00503-25. doi: 10.1128/spectrum.00503-25 (PMC12584688; doi:10.1128/spectrum.00503-25)
Supplement: Data S4 — Spreadsheet detailing results of WGS. [file spectrum.00503-25-s0004.xlsx]

## Sheet: WGS
Supplementary data S4. Genomes and WGS results.
In silico results of antimicrobial genes, predicted phenotype, Sequence Type (ST), plasmid replicon (including relaxase type and mobility), Multi-locus sequence type (MLST) and Average Nucleotide Identity result (ANI).
Isolate ID	AMR gene	Predicted resistance phenotyp	ST	replicon type	relaxase type	predicted_mobility	MLST Scheme	ANI
EC_301T2_P1	blaCMY-2	ampicillin, amoxicillin/clavulanic acid, cefoxitin, ceftriaxone	297	"IncFIA IncFII(29) IncI1-I(Alpha)"	MOBF, MOBP	conjugative	ecoli_achtman_4	Escherichia coli
EC_301T2_P2	blaCMY-3	ampicillin, amoxicillin/clavulanic acid, cefoxitin, ceftriaxone	372	"IncFII(29) IncFII(pHN7A8)"	MOBF, MOBF, MOBF, MOBP	conjugative	ecoli_achtman_4	Escherichia coli
EC_301T6_P2	blaCMY-4	ampicillin, amoxicillin/clavulanic acid, cefoxitin, ceftriaxone	372	"IncFII(29) IncFII(pHN7A8)"	MOBF, MOBF, MOBF, MOBP	conjugative	ecoli_achtman_4	Escherichia coli
EN_302T2_H1	blaCMY-5	ampicillin, amoxicillin/clavulanic acid, cefoxitin, ceftriaxone, fosfomycin	895	no plasmid	-	non-mobilizable	ecloacae	Enterobacter ludwigii
EN_302T2_H1a	blaCMY-6	ampicillin, amoxicillin/clavulanic acid, cefoxitin, ceftriaxone, fosfomycin	895	no plasmid	-	non-mobilizable	ecloacae	Enterobacter ludwigii
EN_302T2_P3	blaCMY-7	ampicillin, amoxicillin/clavulanic acid, cefoxitin, ceftriaxone	1131	no plasmid	-	non-mobilizable	ecloacae	Enterobacter hormaechei
EC_303T6_H2	blaCMY-8	ampicillin, ceftriaxone, ciprofloxacin I/R, nalidixic acid	131	IncFIA	MOBF	conjugative	ecoli_achtman_4	Escherichia coli
EC_303T0_H2a	blaCMY-9	ampicillin, ceftriaxone, ciprofloxacin I/R, nalidixic acid	131	IncFII(pRSB107)	MOBF, MOBF	conjugative	ecoli_achtman_4	Escherichia coli
EC_303T2_H2	blaCMY-10	ampicillin, ceftriaxone, ciprofloxacin I/R, nalidixic acid	131	"IncFIA IncFII(pRSB107)"	MOBF	conjugative	ecoli_achtman_4	Escherichia coli
EC_303T0_H2	blaCMY-11	ampicillin, ceftriaxone, ciprofloxacin I/R, nalidixic acid	131	"IncFIA IncFII(pRSB107)"	MOBF	conjugative	ecoli_achtman_4	Escherichia coli
CF_304T6_H3	blaCMY-12	Sensitive	-	IncFII	MOBP	mobilizable	cfreundii	Citrobacter pasteurii
EC_304T2_P4	blaCMY-13	streptomycin, ampicillin, amoxicillin/clavulanic acid, cefoxitin, ceftriaxone, chloramphenicol, trimethoprim, ciprofloxacin I/R, nalidixic acid, sulfisoxazole, tetracycline	1196	"Col156 IncI1-I(Alpha) IncR"	MOBP, MOBP, MOBP, MOBQ, MOBQ	conjugative	ecoli_achtman_4	Escherichia coli
EC_304T2_P5	blaCMY-14	ampicillin, amoxicillin/clavulanic acid, cefoxitin, ceftriaxone	372	IncFII(pHN7A8)	MOBF	conjugative	ecoli_achtman_4	Escherichia coli
EC_305T2_P6	blaCMY-15	gentamicin, ampicillin, amoxicillin/clavulanic acid, cefoxitin, ceftriaxone, chloramphenicol, unknown[qacE_1_X68232]	191	IncI1-I(Alpha)	MOBP, MOBP, MOBP, MOBP, MOBQ	conjugative	ecoli_achtman_4	Escherichia coli
EC_311T0_H4	blaCMY-16	ampicillin, ceftriaxone	131	"Col156 IncFII(29)"	MOBF	conjugative	ecoli_achtman_4	Escherichia coli
EC_311T2_H4	blaCMY-17	ampicillin, ceftriaxone	131	"Col156 IncFII(29)"	MOBF	conjugative	ecoli_achtman_4	Escherichia coli
EC_311T2_P7	blaCMY-18	ampicillin, amoxicillin/clavulanic acid, cefoxitin, ceftriaxone	-	"IncFII IncFII(pHN7A8) IncI1-I(Alpha)"	MOBF, MOBP, MOBQ	conjugative	ecoli_achtman_4	Escherichia coli
EC_313T0_H5	blaCMY-19	streptomycin, kanamycin, ampicillin, ceftriaxone, ciprofloxacin I/R, nalidixic acid, sulfisoxazole	38	no plasmid	-	non-mobilizable	ecoli_achtman_4	Escherichia coli
EC_313T2_H5	blaCMY-20	streptomycin, kanamycin, ampicillin, ceftriaxone, ciprofloxacin I/R, nalidixic acid, sulfisoxazole	-	no plasmid	-	non-mobilizable	ecoli_achtman_4	Escherichia coli
EC_313T0_P8	blaCMY-21	ampicillin, amoxicillin/clavulanic acid, cefoxitin, ceftriaxone	297	"Col156 IncFII IncFII(29)"	MOBF,MOBF	conjugative	ecoli_achtman_4	Escherichia coli
EC_322T2_H6	blaCMY-22	gentamicin, streptomycin, kanamycin, ampicillin, ceftriaxone, trimethoprim, ciprofloxacin I/R, nalidixic acid, erythromycin, azithromycin, unknown[qacE_1_X68232], sulfisoxazole, tetracycline	69	"Col156 Col156 IncFII(29) IncI1-I(Alpha)"	MOBF,MOBP,MOBQ,MOBQ	conjugative	ecoli_achtman_4	Escherichia coli
EC_322T0_P9	blaCMY-23	Sensitive	-	no plasmid	-	mobilizable	ecoli_achtman_4	Escherichia coli
EC_322T0_H7	blaCMY-24	gentamicin, streptomycin, kanamycin, ampicillin, ceftriaxone, trimethoprim, ciprofloxacin I/R, nalidixic acid, erythromycin, azithromycin, unknown[qacE_1_X68232], sulfisoxazole, tetracycline	69	"Col156 IncI1-I(Alpha)"	MOBF,MOBP,MOBQ,MOBQ	conjugative	ecoli_achtman_4	Escherichia coli
EN_322T0_H7a	blaCMY-25	ampicillin, amoxicillin/clavulanic acid, cefoxitin, ceftriaxone	1481	no plasmid	-	non-mobilizable	ecloacae	Enterobacter cloacae
