# Supplementary material for: No evidence of multidrug-resistant Enterobacterales transmission between healthy companion animals and pet owners in the greater Atlanta area: a pilot study
Source: Microbiol Spectr. 2025 Oct 8;13(11):e00503-25. doi: 10.1128/spectrum.00503-25 (PMC12584688; doi:10.1128/spectrum.00503-25)
Supplement: Data S5 — Spreadsheet detailing metadata from participants and also laboratory results. [file spectrum.00503-25-s0005.xlsx]

## Sheet: sheet 
Supplementary Data S5. Genomes, metadata and laboratory results.
Antimicrobial Resistance and Companion Animals (ARCA) Pilot Study.
Pet owner and pet metadata indicating the collection date, type of diet pet consumed, the sleeping arrangements of the pet, breed, sex, how the animal spends most of its time.
NG (No Growth), ND (Not Detected), NC (Not completed)
ARCA_ID	MONTH	Isolate ID	COLLECTION DATE	SOURCE	RAW DIET	Sleeping arrangements	BREED	SEX	majority of time	CLIN ISOLATE RECEIVED	CHROM_ESBL	CHROM_CRE	MAC_ERT	MAC_CEF	LAB_platelD	MDRO	Emory_MALDI_TOF_ID	DNA_Source	STRECK_PCRKIT	Amikacin	Ampicillin_Sulfa	Aztreonam	Cefazolin	Cefepime	Cefoxitin	Ceftazidime	Ceftriaxone	Ertapenem	Gentamicin	Levo	Meropenem	Pip_Tazo	Tetracycline	Tigecycline	Tobramycin	Trim_sulfa
301	2	EC_301T2_P1	9/20/2018	Healthy subject	N/A	N/A	N/A	N/A	N/A	N/A	NG	NG	ND	ND	N/A	N	N/A	Enriched Broth	ampC	NC	NC	NC	NC	NC	NC	NC	NC	NC	NC	NC	NC	NC	NC	NC	NC	NC
301B	2	EC_301T2_P2	9/20/2018	HS pet	no	In pet bed/crate	Mastiff Mix	Male	indoors	N/A	large pink	NG	ND	ND	E. coli	Y	E. coli	Enriched Broth	B-Lactamase, ampC	S	R	R	R	S	R	R	R	S	S	S	S		S	S	S	S
301B	6	EC_301T6_P2	2019-10-01	HS pet						N/A	pink/magenta	pink	0	15	E. coli	Y	ND	Enriched Broth	B-Lactamase, ampC
302	2	EN_302T2_H1	9/21/2018	Healthy subject	N/A	N/A	N/A	N/A	N/A	N/A	NG	blue	ND	ND	K. pneumoniae	Y	Citrobacter sp.	Enriched Broth	B-Lactamase, ampC	S	R	S	R	S	R	S	S	R	S	S	R	R	S	S	S	S
302A	2	EN_302T2_P3	9/21/2018	HS pet	No	In pet bed/crate	Black Lab	Male	Indoors	N/A	pink and pink/halo	pink center	ND	ND	Enterobacter sp.	Y	Enterobacter cloacae/asburiae	Enriched Broth	B-Lactamase, ampC	S		S	R	S	R	S	S	S	S	S	S	S	S	S	S	S
303	0	EC_303T0_H2	2018-08-08	Healthy subject	N/A	N/A	N/A	N/A	N/A	N/A	light/dark pink	NG	ND	ND	E. coli	Y	E. coli	Enriched Broth	B-Lactamase, ampC	S	I	R	R	SDD	S	R	R	S	S	R	S	S	S	S	S	S
303	2	EC_303T2_H2	2018-08-10	Healthy subject	N/A	N/A	N/A	N/A	N/A	N/A	light/dark pink	NG	ND	ND	E. coli	Y	E. coli	Enriched Broth	B-Lactamase, ampC	S	S	R	R	R	S	R	R	S	S	R	S	S	S	S	S	S
303	6	EC_303T6_H2	2/13/2019	Healthy subject	N/A	N/A	N/A	N/A	N/A	N/A	light pink and dark pink	ND	13	30	E. coli	Y	ND	Enriched Broth	B-Lactamase, ampC	NC	NC	NC	NC	NC	NC	NC	NC	NC	NC	NC	NC	NC	NC	NC	NC	NC
303A	0	Not included in WGS	2018-08-08	HS pet	raw diet	subjects bed	Yorkie	male	indoors	N/A	NG	NG	ND	ND	N/A	N	N/A	Enriched Broth	ampC	NC	NC	NC	NC	NC	NC	NC	NC	NC	NC	NC	NC	NC	NC	NC	NC	NC
304-Variant 1	6	CF_304T6_H3	1/25/2019	Healthy subject	N/A	N/A	N/A	N/A	N/A	N/A	2 distinct colonies	ND	18	20	E. coli	Y	ND	Enriched Broth	B-Lactamase, ampC	NC	NC	NC	NC	NC	NC	NC	NC	NC	NC	NC	NC	NC	NC	NC	NC	NC
304-Variant 2	6	Not included in WGS	1/25/2019	Healthy subject	N/A	N/A	N/A	N/A	N/A	N/A	2 distinct colonies	ND	18	25	E. coli	Y	ND	N/A	N/A	NC	NC	NC	NC	NC	NC	NC	NC	NC	NC	NC	NC	NC	NC	NC	NC	NC
304A	2	EC_304T2_P4	2018-01-10	HS pet	raw scraps	In pet bed/crate	lab mix	male	indoors	N/A	pink	NG	ND	ND	E. coli	Y	E. coli	Enriched Broth	B-lactamase	S	R	S	R	S	I	S	R	S	S	R	S	S	R	S	S	R
304B	2	EC_304T2_P5	2018-01-10	HS pet	raw scraps	In pet bed/crate	black lab mix	female	indoors	N/A	pink and white/yel	yel/green	ND	ND	E. coli	Y	E. coli, P. aeruginosa	Enriched Broth	B-Lactamase, ampC	S	R	S	R	S	R	R	R	S	S	S	S	S	S	S	S	S
305A	2	EC_305T2_P6	2018-10-10	HS pet	No	In Subjects bed	Black Feline	Female	Indoors	N/A	pink	NG	ND	ND	E.coli	Y	E. coli	Enriched Broth	B-Lactamase, ampC	S	R	S	R	S	R	R	R	S	I	S	S	S	S	S	I	S
311	0	EC_311T0_H4	12/18/2018	Healthy subject	N/A	N/A	N/A	N/A	N/A	N/A	pink	NG	ND	ND	E. coli	Y	ND	Enriched Broth	B-Lactamase, ampC	NC	NC	NC	NC	NC	NC	NC	NC	NC	NC	NC	NC	NC	NC	NC	NC	NC
311	2	EC_311T2_H4	2/21/2019	Healthy subject	N/A	N/A	N/A	N/A	N/A	N/A	pink	ND	16	35	E. coli	Y	ND	Enriched Broth	B-Lactamase, ampC	NC	NC	NC	NC	NC	NC	NC	NC	NC	NC	NC	NC	NC	NC	NC	NC	NC
311A	2	EC_311T2_P7	2/21/2019	HS pet	No	In Subjects bed	Dog	Male	Indoors	N/A	pink	ND	14	29	E. coli	Y	ND	Enriched Broth	B-Lactamase, ampC	NC	NC	NC	NC	NC	NC	NC	NC	NC	NC	NC	NC	NC	NC	NC	NC	NC
313	0	EC_313T0_H5	2019-07-01	Healthy subject	N/A	N/A	N/A	N/A	N/A	N/A	light/dark pink colonies	ND	0	7	E. coli	Y	ND	Enriched Broth	B-Lactamase, ampC	NC	NC	NC	NC	NC	NC	NC	NC	NC	NC	NC	NC	NC	NC	NC	NC	NC
313	2	EC_313T2_H5	2019-06-03	Healthy subject	N/A	N/A	N/A	N/A	N/A	N/A	pink colonies	ND	11	30	E. coli	Y	ND	Enriched Broth	B-Lactamase, ampC	NC	NC	NC	NC	NC	NC	NC	NC	NC	NC	NC	NC	NC	NC	NC	NC	NC
313C	0	EC_313T0_P8	2019-07-01	HS pet	No	In Subjects bed	Whippet/Lab	Female	Indoors	N/A	dark pink colonies	ND	0	13	E. coli	Y	ND	Enriched Broth	B-Lactamase, ampC	NC	NC	NC	NC	NC	NC	NC	NC	NC	NC	NC	NC	NC	NC	NC	NC	NC
317A	0	Not included in WGS	2019-09-01	HS pet	raw scraps	In subject's bed	Griffindor	male	indoors	N/A	NG	ND	0	15	fermenting gram neg	N	N/A	Enriched Broth	ND	NC	NC	NC	NC	NC	NC	NC	NC	NC	NC	NC	NC	NC	NC	NC	NC	NC
317B	0	Not included in WGS	2019-09-01	HS pet	raw scraps	In subject's bed	James Potter	male	indoors	N/A	NG	ND	0	24	fermenting gram neg	N	N/A	Enriched Broth	ND	NC	NC	NC	NC	NC	NC	NC	NC	NC	NC	NC	NC	NC	NC	NC	NC	NC
320A	0	Not included in WGS	1/25/2019	HS pet	raw scraps	In pet bed/crate	Australian german Shepherd	male	Indoors	N/A	NG	ND	11	31	fermenting gram neg	N	N/A	Enriched Broth	ND	NC	NC	NC	NC	NC	NC	NC	NC	NC	NC	NC	NC	NC	NC	NC	NC	NC
322	0	EC_322T0_H6	2019-07-02	Healthy Subject	N/A	N/A	N/A	N/A	N/A	N/A	pink	ND	12	29	E. coli	Y	ND	Enriched Broth	B-Lactamase, ampC	NC	NC	NC	NC	NC	NC	NC	NC	NC	NC	NC	NC	NC	NC	NC	NC	NC
322	2	EC_322T2_H6	4/22/2019	Healthy Subject	N/A	N/A	N/A	N/A	N/A	N/A	pink	ND	30	30	E. coli	Y	ND	Enriched Broth	B-Lactamase, ampC	NC	NC	NC	NC	NC	NC	NC	NC	NC	NC	NC	NC	NC	NC	NC	NC	NC
322A	0	EC_322T0_P9	2019-07-02	HS pet	raw diet and raw scraps	In pet bed/crate	Australian Kelpie Mix	female	Indoors	N/A	NG	ND	16	29	E.coli	Y	ND	Enriched Broth	B-Lactamase, ampC	NC	NC	NC	NC	NC	NC	NC	NC	NC	NC	NC	NC	NC	NC	NC	NC	NC
331A	0	Not included in WGS	4/26/2019	HS pet	raw diet	In subject's bed	dog	male	Indoors	N/A	NG	ND	30	30	fermenting gram neg	N	N/A	Enriched Broth	ND	NC	NC	NC	NC	NC	NC	NC	NC	NC	NC	NC	NC	NC	NC	NC	NC	NC
332A	0	Not included in WGS	4/22/2019	HS pet	raw diet	In pet bed/crate	Jack Russel Terrier Mix	male	Indoors	N/A	NG	ND	30	28	fermenting gram neg	N	N/A	Enriched Broth	ND	NC	NC	NC	NC	NC	NC	NC	NC	NC	NC	NC	NC	NC	NC	NC	NC	NC
included in manuscript
raw diet
		TW10509
		TW09231
		TW09276
		TW14182
		TW11588
		E1118
		TW09308
		562.631
